# Supplementary material for: Phytochemical Compound Screening to Identify Novel Small Molecules against Dengue Virus: A Docking and Dynamics Study
Source: Molecules. 2022 Jan 20;27(3):653. doi: 10.3390/molecules27030653 (PMC8840231; doi:10.3390/molecules27030653)
Supplement: Supplementary file 1 [file molecules-27-00653-s001.zip]

Archive with 1 entries (1 files):
- molecules-1533007-supplementary.pdf
